# Supplementary material for: Ionic Liquid Catalysis in Cyclic Carbonate Synthesis for the Development of Soybean Oil-Based Non-Isocyanate Polyurethane Foams
Source: Molecules. 2024 Aug 18;29(16):3908. doi: 10.3390/molecules29163908 (PMC11356965; doi:10.3390/molecules29163908)
Supplement: Supplementary file 1 [file molecules-29-03908-s001.zip]

Archive with 1 entries (1 files):
- molecules-3141617-supplementary.pdf
